# Supplementary material for: Drymaria veliziae (Caryophyllaceae), a new species from the Andes of Cajamarca (North Peru)
Source: PhytoKeys. 2020 Feb 24;140:47–56. doi: 10.3897/phytokeys.140.47738 (PMC7052040; doi:10.3897/phytokeys.140.47738)
Supplement: XML Treatment for Drymaria veliziae [file phytokeys.140.47738-treatment1.xml]

<!DOCTYPE tp:taxon-treatment
  PUBLIC "-//TaxonX//DTD Taxonomic Treatment Publishing DTD v0 20100105//EN" "tax-treatment-NSO.dtd">
<tp:taxon-treatment xmlns:tp="http://www.plazi.org/taxpub"><tp:treatment-meta><kwd-group><label>Taxon classification</label><kwd><named-content xmlns:xlink="http://www.w3.org/1999/xlink" content-type="kingdom">Plantae</named-content></kwd><kwd><named-content xmlns:xlink="http://www.w3.org/1999/xlink" content-type="order">Caryophyllales</named-content></kwd><kwd><named-content xmlns:xlink="http://www.w3.org/1999/xlink" content-type="family">Caryophyllaceae</named-content></kwd></kwd-group><mixed-citation publication-type="journal"><person-group><name><surname>Montesinos-Tubée</surname><given-names>Daniel B.</given-names></name><name><surname>Tovar</surname><given-names>Carolina</given-names></name><name><surname>Iberico-Vela</surname><given-names>Gustavo</given-names></name><name><surname>Montoya-Quino</surname><given-names>Juan</given-names></name><name><surname>Sanchez-Vega</surname><given-names>Isidoro</given-names></name></person-group><article-title><italic><tp:taxon-name><tp:taxon-name-part taxon-name-part-type="genus" reg="Drymaria">Drymaria</tp:taxon-name-part> <tp:taxon-name-part taxon-name-part-type="species" reg="veliziae">veliziae</tp:taxon-name-part></tp:taxon-name></italic> (<tp:taxon-name><tp:taxon-name-part taxon-name-part-type="family">Caryophyllaceae</tp:taxon-name-part></tp:taxon-name>), a new species from the Andes of Cajamarca (North Peru)</article-title><source>PhytoKeys</source><day>24</day><month>2</month><year>2020</year><volume>140</volume><fpage>47</fpage><lpage>56</lpage><pub-id pub-id-type="doi">10.3897/phytokeys.140.47738</pub-id></mixed-citation></tp:treatment-meta><tp:nomenclature><tp:taxon-name><object-id xmlns:xlink="http://www.w3.org/1999/xlink" content-type="arpha" xlink:type="simple">CB4C39AD-D748-5373-AAC1-513FDA856B0D</object-id>
            <tp:taxon-name-part taxon-name-part-type="genus" reg="Drymaria">Drymaria</tp:taxon-name-part>
            <tp:taxon-name-part taxon-name-part-type="species" reg="veliziae">veliziae</tp:taxon-name-part>
            <object-id xmlns:xlink="http://www.w3.org/1999/xlink" content-type="ipni" xlink:type="simple">urn:lsid:ipni.org:names:77206319-1</object-id>
          </tp:taxon-name><tp:taxon-authority>Montesinos</tp:taxon-authority><tp:taxon-status xmlns:xlink="http://www.w3.org/1999/xlink" xlink:type="simple">sp. nov.</tp:taxon-status></tp:nomenclature><tp:treatment-sec sec-type="material" id="SECID0EQFAC"><title>Type.</title><p>Peru. Cajamarca: Cajamarca: Encañada: Chanta baja, on sandy clay loam soils amongst shrub species and tussock grasslands, close to agricultural lands, 3295 m elev., slope of 60% and rock cover of 35%, <named-content xmlns:xlink="http://www.w3.org/1999/xlink" content-type="dwc:verbatimCoordinates" xlink:type="simple"><named-content content-type="geo-json" specific-use="{&#34;type&#34;:&#34;Point&#34;,&#34;coordinates&#34;:[-78.505556,-6.832222]}" id="NCID0EZFAC" xlink:type="simple">6°49’56’’S, 78°30’20’’W</named-content></named-content> (DMS). 06 June 2009, <italic>C. Tovar 1058</italic> (holotype CPUN–22705!).</p></tp:treatment-sec><tp:treatment-sec sec-type="diagnosis" id="SECID0EAGAC"><title>Diagnosis.</title><p><italic><tp:taxon-name><tp:taxon-name-part taxon-name-part-type="genus" reg="Drymaria">Drymaria</tp:taxon-name-part> <tp:taxon-name-part taxon-name-part-type="species" reg="veliziae">veliziae</tp:taxon-name-part></tp:taxon-name></italic> is similar to <italic><tp:taxon-name><tp:taxon-name-part taxon-name-part-type="genus" reg="Drymaria">D.</tp:taxon-name-part> <tp:taxon-name-part taxon-name-part-type="species" reg="auriculipetala">auriculipetala</tp:taxon-name-part></tp:taxon-name></italic> Mattf. from which it differs in having glands covering the stems and pedicels, leaves with elliptic-ovate form, shorter in size (4–5.5 mm vs. 5–15 mm in <italic><tp:taxon-name><tp:taxon-name-part taxon-name-part-type="genus" reg="Drymaria">D.</tp:taxon-name-part> <tp:taxon-name-part taxon-name-part-type="species" reg="auriculipetala">auriculipetala</tp:taxon-name-part></tp:taxon-name></italic>), by the leaves arranged in fascicules (vs. simple opposite leaves), stipules in numbers of 14–20 per axis (vs. 2–4 in <italic><tp:taxon-name><tp:taxon-name-part taxon-name-part-type="genus" reg="Drymaria">D.</tp:taxon-name-part> <tp:taxon-name-part taxon-name-part-type="species" reg="auriculipetala">auriculipetala</tp:taxon-name-part></tp:taxon-name></italic>), pedicel size (1–2 mm long vs. 5–40 mm) and by the capsule size being smaller (1.4–1.6 mm vs. 3–4 mm).</p><fig id="F1" position="float" orientation="portrait"><object-id xmlns:xlink="http://www.w3.org/1999/xlink" content-type="doi" xlink:type="simple">10.3897/phytokeys.140.47738.figure1</object-id><object-id xmlns:xlink="http://www.w3.org/1999/xlink" content-type="arpha" xlink:type="simple">87414768-7293-51AA-A7FD-A54E61F254AD</object-id><label>Figure 1.</label><caption><p>Location map of the type and paratype collection localities. Background: LANDSAT 5TM satellite image (June 2007) where light brown-pink areas represent Jalca grasslands, light green areas are agricultural fields and purple represents mining areas.</p></caption><graphic xmlns:xlink="http://www.w3.org/1999/xlink" xlink:href="phytokeys-140-047-g001.jpg" position="float" orientation="portrait" xlink:type="simple" id="oo_382681.jpg"><uri content-type="original_file" xlink:type="simple">https://binary.pensoft.net/fig/382681</uri></graphic></fig></tp:treatment-sec><tp:treatment-sec sec-type="description" id="SECID0E5HAC"><title>Description.</title><p>Perennial herb, the taproot woody, stems originating from the root brow spreading or ascending, rarely decumbent, of 20–35(–50) cm long. Stems rigid, greenish-lilac, densely glandular, of about 0.05–0.3 mm long, persistent on mature stems and having scattered plicate trichomes of 1–3 mm long on young stems. Internodes 0.2–5.5 cm long. Leaves opposite, usually forming short fascicules; petioles 0.3–0.9 mm long, partially glaucous, scarcely covered with glands in the margins; blades elliptic to ovate, 4–5.5 mm long × 1.2–2 mm width, coriaceous, the bases cuneate, decurrent to the petiole, the apex aristate, 1–1.5 mm long, narrowly bearing short glands along the margin, midrib nearly inconspicuous; leaf margins lustrous, revolute and glabrous except at the base; stipules aciculate to linear-lanceolate, aristate, 1.5–3 mm long × 0.1–0.4 wide, shorter or equalling the length of the leaves, with glabrous margins and usually verticillate, in numbers of 14–20 per axis, persistent, white translucid to brownish with age, rarely bifid or trifid; bracts opposite, 2.5–3 mm long × 2 mm width, involute, cupuliform, irregularly ovate, margins covered with scattered glands, surface white coloured with lilac blotches. Flowers except the first formed, axilar and solitary at the end of the branches, base protected by the bracts (in pairs 1 or 2). Pedicels 1–2 mm long, densely glandular and covered with carinate plicate trichomes, rarely aereal, of about 0.2–0.4 mm. Calyx cylindrical-campanulate; sepals 5, equal, 5–6 mm long × 2–2.2 mm width, glabrous, elliptic-ovate, apex apiculate and aristate, basally truncate, 3–5 nerved; petals 5, 5–7 mm long × 1.8–2.2 mm width, bifid about half their length, elliptic, apex rounded, 1–1.2 mm width, 8–10 nerved, constricted at the junction of the lobes; stamens 5, 2–2.2 mm long, anthers oblong, 0.2–0.3 mm long; ovary roundish, 1–1.4 mm long, slightly exceeded by the anthers; style 1–1.2 mm long, trifid about half its length, stigmatic branches twisted or coiled. Capsule ovoid, 1.4–1.6 mm long, 5–8 seeded. Seeds roundish, reniform, 0.6–0.9 mm long × 0.6–0.8 mm wide, granulate, ventral surface with roundish-acute tubercles, black to dark brown in colour.</p><fig id="F2" position="float" orientation="portrait"><object-id xmlns:xlink="http://www.w3.org/1999/xlink" content-type="doi" xlink:type="simple">10.3897/phytokeys.140.47738.figure2</object-id><object-id xmlns:xlink="http://www.w3.org/1999/xlink" content-type="arpha" xlink:type="simple">34B057BB-3308-5C34-922B-B2ABADDA3102</object-id><label>Figure 2.</label><caption><p>Holotype of <italic><tp:taxon-name><tp:taxon-name-part taxon-name-part-type="genus" reg="Drymaria">Drymaria</tp:taxon-name-part> <tp:taxon-name-part taxon-name-part-type="species" reg="veliziae">veliziae</tp:taxon-name-part></tp:taxon-name></italic> (CPUN-22705!).</p></caption><graphic xmlns:xlink="http://www.w3.org/1999/xlink" xlink:href="phytokeys-140-047-g002.jpg" position="float" orientation="portrait" xlink:type="simple" id="oo_382682.jpg"><uri content-type="original_file" xlink:type="simple">https://binary.pensoft.net/fig/382682</uri></graphic></fig><fig id="F3" position="float" orientation="portrait"><object-id xmlns:xlink="http://www.w3.org/1999/xlink" content-type="doi" xlink:type="simple">10.3897/phytokeys.140.47738.figure3</object-id><object-id xmlns:xlink="http://www.w3.org/1999/xlink" content-type="arpha" xlink:type="simple">8150BB55-09AF-5414-B2E2-AA289450F1FA</object-id><label>Figure 3.</label><caption><p>A. Internode and leaf arrangements <bold>B</bold> glandular stems <bold>C</bold> crown of stipules at the leaf axis <bold>D</bold> leaves (adaxial side) <bold>E</bold> leaves (abaxial side) <bold>F</bold> axis of leaves <bold>G</bold> bracts at the leaf axis <bold>H</bold> mature and immature flowers <bold>I</bold> flower detail <bold>J</bold> sepals (adaxial side) <bold>K</bold> sepals (abaxial side) <bold>L</bold> single petal with bifid apex portion <bold>M</bold> flower with ovary, stamens (indicated with dark lines) and style <bold>N</bold> ovary detail with a trifurcated style <bold>O</bold> seeds.</p></caption><graphic xmlns:xlink="http://www.w3.org/1999/xlink" xlink:href="phytokeys-140-047-g003.jpg" position="float" orientation="portrait" xlink:type="simple" id="oo_382683.jpg"><uri content-type="original_file" xlink:type="simple">https://binary.pensoft.net/fig/382683</uri></graphic></fig></tp:treatment-sec><tp:treatment-sec sec-type="etymology" id="SECID0EEKAC"><title>Etymology.</title><p>The epithet “<italic>veliziae</italic>” honours Claudia Véliz Rosas (1978–2019), a passionate biologist who devoted her research efforts to the study Peruvian biodiversity. Her deep love of nature, people and travelling inspired her to work throughout Peru, studying freshwater, marine and mountain ecosystems. Her research contributed to the establishment of protected areas and the development of management plans. Claudia dedicated many years to study taricaya turtles in the Amazon, helping local human communities to improve taricayas’ management and conservation. She was an excellent and supportive friend, a talented amateur painter and dancer and a keen cyclist.</p><p><bold>Paratype</bold>: Peru: Cajamarca: Hualgayoc: Hualgayoc, less than 1 km from the Goldfield mine, surrounded by agricultural fields downslope, found on sandy clay loam soils, 3715 m elev., 6°46’43’’S (DMS) and 78°37’5’’W (DMS), 100% slope and 5% rock cover. 01 June 2009, <italic>C. Tovar 909</italic> (CPUN–22858!).</p><p><bold>Ecology and distribution</bold>: <italic><tp:taxon-name><tp:taxon-name-part taxon-name-part-type="genus" reg="Drymaria">Drymaria</tp:taxon-name-part> <tp:taxon-name-part taxon-name-part-type="species" reg="veliziae">veliziae</tp:taxon-name-part></tp:taxon-name></italic> grows on steep mountain cliffs (slope 60–100%) on sandy clay loam soils at an elevation of 3295–3715 m on the eastern slopes of the Jalca, on the headwaters of the Llaucano River, tributary of the Marañon River. Climatic characteristics for the localities of the type and paratype, extracted from the CHELSA climatology (<xref ref-type="bibr" rid="B8">Karger et al. 2017</xref>), show mean annual temperatures in these areas are 8.5–11.5°C, with minimum temperatures estimated between 1.8 and 5°C. Total annual precipitation ranges from 900 to 1200 mm with driest months receiving 16–28 mm. Other species found in the two localities were <italic><tp:taxon-name><tp:taxon-name-part taxon-name-part-type="genus" reg="Hieracium">Hieracium</tp:taxon-name-part> <tp:taxon-name-part taxon-name-part-type="species" reg="peruanum">peruanum</tp:taxon-name-part></tp:taxon-name></italic> Fr. (<tp:taxon-name><tp:taxon-name-part taxon-name-part-type="family">Asteraceae</tp:taxon-name-part></tp:taxon-name>), <italic><tp:taxon-name><tp:taxon-name-part taxon-name-part-type="genus" reg="Hypochaeris">Hypochaeris</tp:taxon-name-part> <tp:taxon-name-part taxon-name-part-type="species" reg="taraxacoides">taraxacoides</tp:taxon-name-part></tp:taxon-name></italic> (Meyen &amp; Walp.) Ball (<tp:taxon-name><tp:taxon-name-part taxon-name-part-type="family">Asteraceae</tp:taxon-name-part></tp:taxon-name>) and <italic><tp:taxon-name><tp:taxon-name-part taxon-name-part-type="genus" reg="Calamagrostis">Calamagrostis</tp:taxon-name-part></tp:taxon-name></italic> spp. (<tp:taxon-name><tp:taxon-name-part taxon-name-part-type="family">Poaceae</tp:taxon-name-part></tp:taxon-name>). In the type locality of <italic><tp:taxon-name><tp:taxon-name-part taxon-name-part-type="genus" reg="Drymaria">Drymaria</tp:taxon-name-part> <tp:taxon-name-part taxon-name-part-type="species" reg="veliziae">veliziae</tp:taxon-name-part></tp:taxon-name></italic> (Fig. <xref ref-type="fig" rid="F4">4</xref>), it has been observed that it grows associated with shrubs (e.g. <italic><tp:taxon-name><tp:taxon-name-part taxon-name-part-type="genus" reg="Coreopsis">Coreopsis</tp:taxon-name-part> <tp:taxon-name-part taxon-name-part-type="species" reg="senaria">senaria</tp:taxon-name-part></tp:taxon-name></italic> S.F. Blake &amp; Sherff (<tp:taxon-name><tp:taxon-name-part taxon-name-part-type="family">Asteraceae</tp:taxon-name-part></tp:taxon-name>), <italic><tp:taxon-name><tp:taxon-name-part taxon-name-part-type="genus" reg="Achyrocline">Achyrocline</tp:taxon-name-part> <tp:taxon-name-part taxon-name-part-type="species" reg="celosioides">celosioides</tp:taxon-name-part></tp:taxon-name></italic> (Kunth) DC. (<tp:taxon-name><tp:taxon-name-part taxon-name-part-type="family">Asteraceae</tp:taxon-name-part></tp:taxon-name>), <italic><tp:taxon-name><tp:taxon-name-part taxon-name-part-type="genus" reg="Ageratina">Ageratina</tp:taxon-name-part> <tp:taxon-name-part taxon-name-part-type="species" reg="cutervensis">cutervensis</tp:taxon-name-part></tp:taxon-name></italic> (Hieron.) R.M. King &amp; H. Rob. (<tp:taxon-name><tp:taxon-name-part taxon-name-part-type="family">Asteraceae</tp:taxon-name-part></tp:taxon-name>)), tussock grasses (<italic><tp:taxon-name><tp:taxon-name-part taxon-name-part-type="genus" reg="Calamagrostis">Calamagrostis</tp:taxon-name-part></tp:taxon-name></italic> and <italic><tp:taxon-name><tp:taxon-name-part taxon-name-part-type="genus" reg="Festuca">Festuca</tp:taxon-name-part></tp:taxon-name></italic> spp. (<tp:taxon-name><tp:taxon-name-part taxon-name-part-type="family">Poaceae</tp:taxon-name-part></tp:taxon-name>)) and an orchid (e.g. <italic><tp:taxon-name><tp:taxon-name-part taxon-name-part-type="genus" reg="Masdevallia">Masdevallia</tp:taxon-name-part></tp:taxon-name></italic> spp.), amongst others. The locality of the paratype, being at higher altitude, had less species richness and associated species with <italic><tp:taxon-name><tp:taxon-name-part taxon-name-part-type="genus" reg="Drymaria">D.</tp:taxon-name-part> <tp:taxon-name-part taxon-name-part-type="species" reg="velizzii">velizzii</tp:taxon-name-part></tp:taxon-name></italic> were <italic><tp:taxon-name><tp:taxon-name-part taxon-name-part-type="genus" reg="Geranium">Geranium</tp:taxon-name-part> <tp:taxon-name-part taxon-name-part-type="species" reg="peruvianum">peruvianum</tp:taxon-name-part></tp:taxon-name></italic> Hieron. (<tp:taxon-name><tp:taxon-name-part taxon-name-part-type="family">Geraniaceae</tp:taxon-name-part></tp:taxon-name>), <italic><tp:taxon-name><tp:taxon-name-part taxon-name-part-type="genus" reg="Calceolaria">Calceolaria</tp:taxon-name-part> <tp:taxon-name-part taxon-name-part-type="species" reg="concava">concava</tp:taxon-name-part></tp:taxon-name></italic> Molau (<tp:taxon-name><tp:taxon-name-part taxon-name-part-type="family">Calceolariaceae</tp:taxon-name-part></tp:taxon-name>), <italic><tp:taxon-name><tp:taxon-name-part taxon-name-part-type="genus" reg="Chrysactinium">Chrysactinium</tp:taxon-name-part> <tp:taxon-name-part taxon-name-part-type="species" reg="acaule">acaule</tp:taxon-name-part></tp:taxon-name></italic> (Kunth) Wedd. (<tp:taxon-name><tp:taxon-name-part taxon-name-part-type="family">Asteraceae</tp:taxon-name-part></tp:taxon-name>), <italic><tp:taxon-name><tp:taxon-name-part taxon-name-part-type="genus" reg="Euphorbia">Euphorbia</tp:taxon-name-part> <tp:taxon-name-part taxon-name-part-type="species" reg="huanchahana">huanchahana</tp:taxon-name-part></tp:taxon-name></italic> (Klotzsch &amp; Garcke) Boiss. (<tp:taxon-name><tp:taxon-name-part taxon-name-part-type="family">Euphorbiaceae</tp:taxon-name-part></tp:taxon-name>), amongst others.</p><fig id="F4" position="float" orientation="portrait"><object-id xmlns:xlink="http://www.w3.org/1999/xlink" content-type="doi" xlink:type="simple">10.3897/phytokeys.140.47738.figure4</object-id><object-id xmlns:xlink="http://www.w3.org/1999/xlink" content-type="arpha" xlink:type="simple">883CAACE-E702-5C70-AB91-33B2D2C86C0B</object-id><label>Figure 4.</label><caption><p>Quadrat where the new species was found. Chanta baja, Encañada District, 3295 m elev. Photo by Carolina Tovar.</p></caption><graphic xmlns:xlink="http://www.w3.org/1999/xlink" xlink:href="phytokeys-140-047-g004.jpg" position="float" orientation="portrait" xlink:type="simple" id="oo_382684.jpg"><uri content-type="original_file" xlink:type="simple">https://binary.pensoft.net/fig/382684</uri></graphic></fig></tp:treatment-sec><tp:treatment-sec sec-type="Taxonomical notes" id="SECID0EKCAE"><title>Taxonomical notes.</title><p>On the basis of the classification proposed by <xref ref-type="bibr" rid="B2">Duke (1961)</xref>, <italic><tp:taxon-name><tp:taxon-name-part taxon-name-part-type="genus" reg="Drymaria">Drymaria</tp:taxon-name-part> <tp:taxon-name-part taxon-name-part-type="species" reg="veliziae">veliziae</tp:taxon-name-part></tp:taxon-name></italic> would belong to the ser. <tp:taxon-name><tp:taxon-name-part taxon-name-part-type="genus" reg="Drymaria"/><tp:taxon-name-part taxon-name-part-type="series" reg="Frutescens">Frutescens</tp:taxon-name-part></tp:taxon-name> Duke sharing the leaf shape (linear to lanceolate) glandular pedicels, the number of sepal nervadures (3–5) and petals bifid which are not tapered to the claw.</p><p><italic><tp:taxon-name><tp:taxon-name-part taxon-name-part-type="genus" reg="Drymaria">Drymaria</tp:taxon-name-part> <tp:taxon-name-part taxon-name-part-type="species" reg="veliziae">veliziae</tp:taxon-name-part></tp:taxon-name></italic> is morphologically similar to <italic><tp:taxon-name><tp:taxon-name-part taxon-name-part-type="genus" reg="Drymaria">D.</tp:taxon-name-part> <tp:taxon-name-part taxon-name-part-type="species" reg="auriculipetala">auriculipetala</tp:taxon-name-part></tp:taxon-name></italic> Mattf. (1936: 438–439) but differs in having glands covering the stems and pedicels, leaves with elliptic-ovate form, shorter in size, by the leaves arranged in fascicules (vs. simple opposite leaves), stipules larger numbers per axis, shorter pedicel size and smaller capsule size.</p><p>Furthermore, <italic><tp:taxon-name><tp:taxon-name-part taxon-name-part-type="genus" reg="Drymaria">Drymaria</tp:taxon-name-part> <tp:taxon-name-part taxon-name-part-type="species" reg="veliziae">veliziae</tp:taxon-name-part></tp:taxon-name></italic> differs from <italic><tp:taxon-name><tp:taxon-name-part taxon-name-part-type="genus" reg="Drymaria">D.</tp:taxon-name-part> <tp:taxon-name-part taxon-name-part-type="species" reg="stereophylla">stereophylla</tp:taxon-name-part></tp:taxon-name></italic> Mattf. (1936: 436–437) by the plant habit, the glabrous surface of the leaves (vs. presence of glands and puberulent trichomes in <italic><tp:taxon-name><tp:taxon-name-part taxon-name-part-type="genus" reg="Drymaria">D.</tp:taxon-name-part> <tp:taxon-name-part taxon-name-part-type="species" reg="stereophylla">stereophylla</tp:taxon-name-part></tp:taxon-name></italic>), bifid or trifid stipules (vs. entire), shorter stamen size (2–2.2 mm vs. 4–6 mm), shorter style size (1–1.2 mm vs. 1–2.5 mm), capsule size shorter (1.4–1.6 vs. 2.5–3.5 mm) and seed size (0.6–0.9 vs. 0.9–1.3 mm in <italic><tp:taxon-name><tp:taxon-name-part taxon-name-part-type="genus" reg="Drymaria">D.</tp:taxon-name-part> <tp:taxon-name-part taxon-name-part-type="species" reg="stereophylla">stereophylla</tp:taxon-name-part></tp:taxon-name></italic>).</p><p>The new species is further differentiated from <italic><tp:taxon-name><tp:taxon-name-part taxon-name-part-type="genus" reg="Drymaria">D.</tp:taxon-name-part> <tp:taxon-name-part taxon-name-part-type="species" reg="stellarioides">stellarioides</tp:taxon-name-part></tp:taxon-name></italic> Willd. ex Schult. (1819: 406) by the stipule form (bifid to trifid vs. entire), shorter bract size (2.5–3 mm vs. 3–5 mm in <italic><tp:taxon-name><tp:taxon-name-part taxon-name-part-type="genus" reg="Drymaria">D.</tp:taxon-name-part> <tp:taxon-name-part taxon-name-part-type="species" reg="stellarioides">stellarioides</tp:taxon-name-part></tp:taxon-name></italic>), sepals glabrous (vs. glabrous to densely glandular-puberulent) and shorter capsule size and form (1.4–1.6 mm, ovoid vs. 3–5 mm long, ellipsoid).</p><p>An updating of the diagnostic key for the ser. <tp:taxon-name><tp:taxon-name-part taxon-name-part-type="genus" reg="Drymaria"/><tp:taxon-name-part taxon-name-part-type="series" reg="Frutescens">Frutescens</tp:taxon-name-part></tp:taxon-name>, as proposed by <xref ref-type="bibr" rid="B2">Duke (1961</xref>: 214) follows:</p><table-wrap content-type="key" position="anchor" orientation="portrait"><table id="TID0ETIAC" rules="all"><tbody><tr><td rowspan="1" colspan="1">1</td><td rowspan="1" colspan="1">Pedicels and sepals present and glabrous, sepals (3-)5-nerved</td><td rowspan="1" colspan="1">
                    <bold>2</bold>
                  </td></tr><tr><td rowspan="1" colspan="1">–</td><td rowspan="1" colspan="1">edicels and sepals present or absent, glabrous or glandular, sepals 3-nerved</td><td rowspan="1" colspan="1">
                    <bold>3</bold>
                  </td></tr><tr><td rowspan="1" colspan="1">2</td><td rowspan="1" colspan="1">Leaves imbricate, closely appressed to the stems, 2–6 mm long, 1–1.5 mm broad, basally clasping and pungently acute; the sepals mostly 5-nerved; petals tapered to the claw</td><td rowspan="1" colspan="1">
                    <bold><italic><tp:taxon-name><tp:taxon-name-part taxon-name-part-type="genus" reg="Drymaria">D.</tp:taxon-name-part> <tp:taxon-name-part taxon-name-part-type="species" reg="frutescens">frutescens</tp:taxon-name-part></tp:taxon-name></italic></bold>
                  </td></tr><tr><td rowspan="1" colspan="1">–</td><td rowspan="1" colspan="1">Leaves not imbricate, 4–12 mm long, 2–6 mm broad, apically acute to aristately acuminate; the sepals 3–4-nerved; petals not tapered to the claw</td><td rowspan="1" colspan="1">
                    <bold><italic><tp:taxon-name><tp:taxon-name-part taxon-name-part-type="genus" reg="Drymaria">D.</tp:taxon-name-part> <tp:taxon-name-part taxon-name-part-type="species" reg="stereophylla">stereophylla</tp:taxon-name-part></tp:taxon-name></italic></bold>
                  </td></tr><tr><td rowspan="1" colspan="1">3</td><td rowspan="1" colspan="1">Pedicels and sepals usually glandular, leaves glabrous, apically aristate-attenuate, aristate and basally cuneate; stipules present; seeds with domical or conical tubercles</td><td rowspan="1" colspan="1">
                    <bold>4</bold>
                  </td></tr><tr><td rowspan="1" colspan="1">–</td><td rowspan="1" colspan="1">Pedicels and sepals glabrous to densely glandular-puberulent; leaves apically acute and marginally entire, densely glandular-puberulent; stipules entire, apparently fused or occasionally absent; seeds without domical tubercles</td><td rowspan="1" colspan="1">
                    <bold><italic><tp:taxon-name><tp:taxon-name-part taxon-name-part-type="genus" reg="Drymaria">D.</tp:taxon-name-part> <tp:taxon-name-part taxon-name-part-type="species" reg="stellarioides">stellarioides</tp:taxon-name-part></tp:taxon-name></italic></bold>
                  </td></tr><tr><td rowspan="1" colspan="1">4</td><td rowspan="1" colspan="1">Bracts absent, simple opposite leaves, pedicels 5–40 mm long, stipules copiously shorter than the leaves; glabrous pedicels and stems, short number of pedicels per axis (2–4)</td><td rowspan="1" colspan="1">
                    <bold><italic><tp:taxon-name><tp:taxon-name-part taxon-name-part-type="genus" reg="Drymaria">D.</tp:taxon-name-part> <tp:taxon-name-part taxon-name-part-type="species" reg="auriculipetala">auriculipetala</tp:taxon-name-part></tp:taxon-name></italic></bold>
                  </td></tr><tr><td rowspan="1" colspan="1">–</td><td rowspan="1" colspan="1">Bracts present; leaves arranged in fascicules; pedicels 1–2 mm long, glands covering the stems and pedicels; leaves with elliptic-ovate form, large number of pedicels per axis (14–20)</td><td rowspan="1" colspan="1">
                    <bold><italic><tp:taxon-name><tp:taxon-name-part taxon-name-part-type="genus" reg="Drymaria">D.</tp:taxon-name-part> <tp:taxon-name-part taxon-name-part-type="species" reg="veliziae">veliziae</tp:taxon-name-part></tp:taxon-name></italic></bold>
                  </td></tr></tbody></table></table-wrap></tp:treatment-sec><tp:treatment-sec sec-type="conservation status" id="SECID0EBMAE"><title>Conservation status.</title><p>Only the two localities referring to holotype and paratype are currently known for <italic><tp:taxon-name><tp:taxon-name-part taxon-name-part-type="genus" reg="Drymaria">Drymaria</tp:taxon-name-part> <tp:taxon-name-part taxon-name-part-type="species" reg="veliziae">veliziae</tp:taxon-name-part></tp:taxon-name></italic> (these localities are separated by about 12 km). The surrounding areas are characterised by various types of human activities, for example, agriculture, land conversion, forestry with exotic species, slash burning, natural resource extraction, amongst others (Figure <xref ref-type="fig" rid="F1">1</xref>). Land use change occurred between 1987 and 2007 with a reduction of the 25% of grasslands and an increasing of landscape fragmentation (see <xref ref-type="bibr" rid="B17">Tovar et al. 2013</xref>). The type specimen was collected on a Jalca patch surrounded by agricultural fields (<italic><tp:taxon-name><tp:taxon-name-part taxon-name-part-type="genus" reg="Vicia">Vicia</tp:taxon-name-part> <tp:taxon-name-part taxon-name-part-type="species" reg="faba">faba</tp:taxon-name-part></tp:taxon-name></italic> L. (<tp:taxon-name><tp:taxon-name-part taxon-name-part-type="family">Fabaceae</tp:taxon-name-part></tp:taxon-name>), <italic><tp:taxon-name><tp:taxon-name-part taxon-name-part-type="genus" reg="Solanum">Solanum</tp:taxon-name-part> <tp:taxon-name-part taxon-name-part-type="species" reg="tuberosum">tuberosum</tp:taxon-name-part></tp:taxon-name></italic> L. (<tp:taxon-name><tp:taxon-name-part taxon-name-part-type="family">Solanaceae</tp:taxon-name-part></tp:taxon-name>), <italic><tp:taxon-name><tp:taxon-name-part taxon-name-part-type="genus" reg="Zea">Zea</tp:taxon-name-part> <tp:taxon-name-part taxon-name-part-type="species" reg="mays">mays</tp:taxon-name-part></tp:taxon-name></italic> L. (<tp:taxon-name><tp:taxon-name-part taxon-name-part-type="family">Poaceae</tp:taxon-name-part></tp:taxon-name>)), while the paratype was collected in a smaller patch less than 1 km distant from a mining area developed after 1987. A total of 110 vegetation plots were sampled across the Jalca in 2007 (<xref ref-type="bibr" rid="B16">Tovar et al. 2012</xref>) and the new species was found in only two of them. Using the criteria B1a and B1b of the <xref ref-type="bibr" rid="B6">IUCN (2019)</xref>, we assessed <italic><tp:taxon-name><tp:taxon-name-part taxon-name-part-type="genus" reg="Drymaria">D.</tp:taxon-name-part> <tp:taxon-name-part taxon-name-part-type="species" reg="veliziae">veliziae</tp:taxon-name-part></tp:taxon-name></italic> as Endangered species (<abbrev xmlns:xlink="http://www.w3.org/1999/xlink" xlink:title="Endangered" id="ABBRID0E4OAE" xlink:type="simple">EN</abbrev>).</p></tp:treatment-sec><ref-list><ref id="B8"><mixed-citation xmlns:xlink="http://www.w3.org/1999/xlink" xlink:type="simple"><person-group><name name-style="western"><surname>Karger</surname><given-names>DN</given-names></name><name name-style="western"><surname>Conrad</surname><given-names>O</given-names></name><name name-style="western"><surname>Bohner</surname><given-names>J</given-names></name><name name-style="western"><surname>Kawohl</surname><given-names>T</given-names></name><name name-style="western"><surname>Kreft</surname><given-names>H</given-names></name><name name-style="western"><surname>Soria-Auza</surname><given-names>RW</given-names></name><name name-style="western"><surname>Zimmermann</surname><given-names>N</given-names></name><name name-style="western"><surname>Linder</surname><given-names>HP</given-names></name><name name-style="western"><surname>Kessler</surname><given-names>M</given-names></name></person-group> (<year>2017</year>) <article-title>Climatologies at high resolution for the earth’s land surface areas.</article-title><source>Scientific Data</source><volume>4</volume>(<issue>1</issue>): <fpage>170122</fpage>. <ext-link xlink:type="simple" ext-link-type="doi" xlink:href="10.1038/sdata.2017.122">https://doi.org/10.1038/sdata.2017.122</ext-link></mixed-citation></ref><ref id="B2"><mixed-citation xmlns:xlink="http://www.w3.org/1999/xlink" xlink:type="simple"><person-group><name name-style="western"><surname>Duke</surname><given-names>JA</given-names></name></person-group> (<year>1961</year>) <article-title>Preliminary revision of the genus <italic><tp:taxon-name><tp:taxon-name-part taxon-name-part-type="genus">Drymaria</tp:taxon-name-part></tp:taxon-name></italic>.</article-title><source>Annals of the Missouri Botanical Garden</source><volume>48</volume>(<issue>3</issue>): <fpage>173</fpage>–<lpage>268</lpage>. <ext-link xlink:type="simple" ext-link-type="doi" xlink:href="10.2307/2394953">https://doi.org/10.2307/2394953</ext-link></mixed-citation></ref><ref id="B17"><mixed-citation xmlns:xlink="http://www.w3.org/1999/xlink" xlink:type="simple"><person-group><name name-style="western"><surname>Tovar</surname><given-names>C</given-names></name><name name-style="western"><surname>Seijmonsbergen</surname><given-names>AC</given-names></name><name name-style="western"><surname>Duivenvoorden</surname><given-names>JF</given-names></name></person-group> (<year>2013</year>) <article-title>Monitoring land use and land cover change in mountain regions: An example in the Jalca grasslands of the Peruvian Andes.</article-title><source>Landscape and Urban Planning</source><volume>112</volume>: <fpage>40</fpage>–<lpage>49</lpage>. <ext-link xlink:type="simple" ext-link-type="doi" xlink:href="10.1016/j.landurbplan.2012.12.003">https://doi.org/10.1016/j.landurbplan.2012.12.003</ext-link></mixed-citation></ref><ref id="B16"><mixed-citation xmlns:xlink="http://www.w3.org/1999/xlink" xlink:type="simple"><person-group><name name-style="western"><surname>Tovar</surname><given-names>C</given-names></name><name name-style="western"><surname>Duivenvoorden</surname><given-names>JF</given-names></name><name name-style="western"><surname>Sánchez-Vega</surname><given-names>I</given-names></name><name name-style="western"><surname>Seijmonsbergen</surname><given-names>AH</given-names></name></person-group> (<year>2012</year>) <article-title>Recent changes in patch characteristics and plant communities in the Jalca grasslands of the Peruvian Andes.</article-title><source>Biotropica</source><volume>44</volume>(<issue>3</issue>): <fpage>321</fpage>–<lpage>330</lpage>. <ext-link xlink:type="simple" ext-link-type="doi" xlink:href="10.1111/j.1744-7429.2011.00820.x">https://doi.org/10.1111/j.1744-7429.2011.00820.x</ext-link></mixed-citation></ref><ref id="B6"><mixed-citation xmlns:xlink="http://www.w3.org/1999/xlink" xlink:type="simple"><institution xlink:type="simple">IUCN</institution> (<year>2019</year>) The IUCN Red List of Threatened Species. Version 2019-2. <ext-link xlink:type="simple" ext-link-type="uri" xlink:href="http://www.iucnredlist.org">http://www.iucnredlist.org</ext-link> [accessed: 18 July 2019]</mixed-citation></ref></ref-list></tp:taxon-treatment>
